# Supplementary material for: Network Topology and Undominated Assembly Processes Govern Soil Nematode Community Responses to Forest Type
Source: Microorganisms. 2026 May 19;14(5):1147. doi: 10.3390/microorganisms14051147 (PMC13209612; doi:10.3390/microorganisms14051147)
Supplement: Supplementary file 1 [file microorganisms-14-01147-s001.zip]

Archive with 1 entries (1 files):
- microorganisms-4248923-supplementary.pdf
